# Supplementary material for: Designing, Implementing, and Evaluating a Home-Based, Multidisciplinary, Family-Centered Pediatric Obesity Intervention: The ProxOb Program
Source: Children (Basel). 2022 May 17;9(5):737. doi: 10.3390/children9050737 (PMC9139264; doi:10.3390/children9050737)
Supplement: Supplementary file 1 [file children-09-00737-s001.zip]

Archive with 1 entries (1 files):
- children-1706612-supp.pdf
